# Supplementary material for: Hyaluronic Acid Nanoparticles for Immunogenic Chemotherapy of Leukemia and T-Cell Lymphoma
Source: Pharmaceutics. 2022 Feb 21;14(2):466. doi: 10.3390/pharmaceutics14020466 (PMC8874923; doi:10.3390/pharmaceutics14020466)
Supplement: Supplementary file 1 [file pharmaceutics-14-00466-s001.zip]

Archive with 1 entries (1 files):
- pharmaceutics-1539645-supplementary.pdf
